# Supplementary material for: Non-canonical role of wild-type SEC23B in the cellular stress response pathway
Source: Cell Death Dis. 2021 Mar 22;12(4):304. doi: 10.1038/s41419-021-03589-9 (PMC7985502; doi:10.1038/s41419-021-03589-9)
Supplement: Supplementary file 2 — Dataset 1 [file 41419_2021_3589_MOESM2_ESM.xlsx]

## Sheet: SEC23B WT DMSO
Protein	PDB	ID	kDa	lane 1_EGFP	lane 2_SEC23B WT	lane 5_IgG	ln2/ln1	ln2/ln5		PASS	FILTER (≥2 in H and I)		n=258 (234 unique)
Protein transport protein Sec23B	Q15437	SEC23B	86	0	314	0	Ln2 only	Ln2 only
Protein transport protein Sec24C	P53992	SEC24C	118	0	243	0	Ln2 only	Ln2 only
Protein transport protein Sec24A	O95486	SEC24A	120	0	176	0	Ln2 only	Ln2 only
Protein transport protein Sec24B	O95487	SEC24B	137	0	124	0	Ln2 only	Ln2 only
Myoferlin	Q9NZM1	MYOF	235	0	86	0	Ln2 only	Ln2 only
Protein transport protein Sec24D	O94855	SEC24D	113	0	70	0	Ln2 only	Ln2 only
Isoform 9 of Protein transport protein Sec31A	O94979-9	SEC31A	131	0	42	0	Ln2 only	Ln2 only
Annexin A1	P04083	ANXA1	39	0	40	1	Ln2 only	40
78 kDa glucose-regulated protein	P11021	HSPA5	72	7	35	4	5	8.75
Protein transport protein Sec23A	Q15436	SEC23A	86	0	34	0	Ln2 only	Ln2 only
Isoform 5 of Protein transport protein Sec16A	O15027-5	SEC16A	236	0	30	1	Ln2 only	30
Neuroblast differentiation-associated protein AHNAK	Q09666	AHNAK	629	0	24	0	Ln2 only	Ln2 only
Filamin-A	P21333	FLNA	281	2	24	0	12	Ln2 only
Ubiquitin-60S ribosomal protein L40	P62987	UBA52	15	4	23	3	5.75	7.66667
Envoplakin	Q92817	EVPL	232	0	21	0	Ln2 only	Ln2 only
Cornulin	Q9UBG3	CRNN	54	0	17	4	Ln2 only	4.25
Myosin-9	P35579	MYH9	227	0	15	0	Ln2 only	Ln2 only
Tubulin alpha-1C chain	Q9BQE3	TUBA1C	50	2	15	3	7.5	5
Small proline-rich protein 3	Q9UBC9	SPRR3	18	0	14	0	Ln2 only	Ln2 only
Isoform F of Constitutive coactivator of PPAR-gamma-like protein 1	Q9NZB2-6	FAM120A	125	0	13	0	Ln2 only	Ln2 only
Elongation factor 2	P13639	EEF2	95	1	13	0	13	Ln2 only
Periplakin	O60437	PPL	205	0	12	0	Ln2 only	Ln2 only
Plectin	Q15149	PLEC	532	0	10	0	Ln2 only	Ln2 only
Isoform 2 of ATP-dependent 6-phosphofructokinase, platelet type	Q01813-2	PFKP	85	0	10	0	Ln2 only	Ln2 only
Involucrin	P07476	IVL	68	0	10	0	Ln2 only	Ln2 only
Isoform 2 of ATP-dependent RNA helicase DDX3Y	O15523-2	DDX3Y	73	1	10	0	10	Ln2 only
14-3-3 protein zeta/delta	P63104	YWHAZ	28	3	10	3	3.33333	3.33333
4F2 cell-surface antigen heavy chain	P08195	SLC3A2	68	0	9	0	Ln2 only	Ln2 only
Kinesin-1 heavy chain	P33176	KIF5B	110	0	9	0	Ln2 only	Ln2 only
Cystatin-B	P04080	CSTB	11	0	9	1	Ln2 only	9
Isoform 3 of Golgi apparatus protein 1	Q92896-3	GLG1	136	0	8	0	Ln2 only	Ln2 only
Heterogeneous nuclear ribonucleoprotein U	Q00839	HNRNPU	91	0	7	0	Ln2 only	Ln2 only
Kinectin	Q86UP2	KTN1	156	0	7	0	Ln2 only	Ln2 only
Structural maintenance of chromosomes protein 2	O95347	SMC2	136	0	7	0	Ln2 only	Ln2 only
Vigilin	Q00341	HDLBP	141	0	7	0	Ln2 only	Ln2 only
Signal transducer and activator of transcription 1-alpha/beta	P42224	STAT1	87	0	7	0	Ln2 only	Ln2 only
Plexin-D1	Q9Y4D7	PLXND1	212	0	7	1	Ln2 only	7
Transferrin receptor protein 1	P02786	TFRC	85	1	7	0	7	Ln2 only
Heat shock 70 kDa protein 1A	P0DMV8	HSPA1A	70	1	7	1	7	7
Filamin-C	Q14315	FLNC	291	2	7	0	3.5	Ln2 only
Tubulin beta-2B chain	Q9BVA1	TUBB2B	50	2	7	2	3.5	3.5
Golgin subfamily A member 5	Q8TBA6	GOLGA5	83	0	6	0	Ln2 only	Ln2 only
SEC23-interacting protein	Q9Y6Y8	SEC23IP	111	0	6	0	Ln2 only	Ln2 only
Isoform ADelta10 of Prelamin-A/C	P02545-3	LMNA	71	0	6	0	Ln2 only	Ln2 only
Heat shock protein beta-1	P04792	HSPB1	23	0	6	1	Ln2 only	6
Isoform 2 of Heat shock protein HSP 90-alpha	P07900-2	HSP90AA1	98	0	5	0	Ln2 only	Ln2 only
Golgin subfamily A member 2	Q08379	GOLGA2	113	0	5	0	Ln2 only	Ln2 only
26S proteasome non-ATPase regulatory subunit 2	Q13200	PSMD2	100	0	5	0	Ln2 only	Ln2 only
Schlafen family member 11	Q7Z7L1	SLFN11	103	0	5	0	Ln2 only	Ln2 only
Fatty acid synthase	P49327	FASN	273	0	5	0	Ln2 only	Ln2 only
Cornifin-B	P22528	SPRR1B	10	0	5	0	Ln2 only	Ln2 only
Glutathione S-transferase P	P09211	GSTP1	23	0	5	0	Ln2 only	Ln2 only
Interferon-induced GTP-binding protein Mx2	P20592	MX2	82	0	5	0	Ln2 only	Ln2 only
Far upstream element-binding protein 2	Q92945	KHSRP	73	2	5	0	2.5	Ln2 only
Actin, cytoplasmic 1	P60709	ACTB	42	2	5	0	2.5	Ln2 only
ATP-dependent RNA helicase A	Q08211	DHX9	141	0	4	0	Ln2 only	Ln2 only
X-ray repair cross-complementing protein 5	P13010	XRCC5	83	0	4	0	Ln2 only	Ln2 only
Caprin-1	Q14444	CAPRIN1	78	0	4	0	Ln2 only	Ln2 only
Transitional endoplasmic reticulum ATPase	P55072	VCP	89	0	4	0	Ln2 only	Ln2 only
Fibrous sheath-interacting protein 2	Q5CZC0	FSIP2	781	0	4	0	Ln2 only	Ln2 only
Nipped-B-like protein	Q6KC79	NIPBL	316	0	4	0	Ln2 only	Ln2 only
Tubulin beta chain	P07437	TUBB	50	0	4	0	Ln2 only	Ln2 only
Protein S100-A14	Q9HCY8	S100A14	12	0	4	0	Ln2 only	Ln2 only
Isoform 2 of ATP-dependent 6-phosphofructokinase, liver type	P17858-2	PFKL	90	0	4	0	Ln2 only	Ln2 only
Isoform 2 of Sciellin	O95171-2	SCEL	75	0	4	0	Ln2 only	Ln2 only
Isoform 3 of Homeobox protein cut-like 1	P39880-3	CUX1	166	0	4	0	Ln2 only	Ln2 only
Ubiquitin-like protein ISG15	P05161	ISG15	18	0	4	0	Ln2 only	Ln2 only
Zinc finger CCCH-type antiviral protein 1	Q7Z2W4	ZC3HAV1	101	0	4	1	Ln2 only	4
Protein-glutamine gamma-glutamyltransferase K	P22735	TGM1	90	0	4	1	Ln2 only	4
Dynein heavy chain 3, axonemal	Q8TD57	DNAH3	471	1	4	0	4	Ln2 only
Isoform 2 of 40S ribosomal protein S3	P23396-2	RPS3	28	1	4	0	4	Ln2 only
Small proline-rich protein 2D	P22532	SPRR2D	8	1	4	1	4	4
Uncharacterized protein C16orf96	A6NNT2	C16orf96	125	1	4	2	4	2
Tubulin beta-4B chain	P68371	TUBB4B	50	2	4	2	2	2
ATP-dependent RNA helicase DDX1	Q92499	DDX1	82	0	3	0	Ln2 only	Ln2 only
Microtubule-associated protein 4	P27816	MAP4	121	0	3	0	Ln2 only	Ln2 only
Isoform 2 of Integrin beta-1	P05556-2	ITGB1	87	0	3	0	Ln2 only	Ln2 only
Isoform 7 of CD44 antigen	P16070-7	CD44	78	0	3	0	Ln2 only	Ln2 only
Isoform 3 of Unconventional myosin-Ic	O00159-3	MYO1C	120	0	3	0	Ln2 only	Ln2 only
Ubiquitin-associated protein 2-like	Q14157	UBAP2L	115	0	3	0	Ln2 only	Ln2 only
Importin subunit beta-1	Q14974	KPNB1	97	0	3	0	Ln2 only	Ln2 only
Isoform 1 of Ribosome-binding protein 1	Q9P2E9-2	RRBP1	152	0	3	0	Ln2 only	Ln2 only
Isoform 2 of Ribosomal protein S6 kinase alpha-1	Q15418-2	RPS6KA1	84	0	3	0	Ln2 only	Ln2 only
Probable ATP-dependent RNA helicase DDX17	Q92841	DDX17	80	0	3	0	Ln2 only	Ln2 only
ATP-dependent RNA helicase DDX3X	O00571	DDX3X	73	0	3	0	Ln2 only	Ln2 only
Isoform 2 of Clathrin heavy chain 1	Q00610-2	CLTC	188	0	3	0	Ln2 only	Ln2 only
Calmodulin-like protein 3	P27482	CALML3	17	0	3	0	Ln2 only	Ln2 only
Phosphoglycerate kinase 1	P00558	PGK1	45	0	3	0	Ln2 only	Ln2 only
L-lactate dehydrogenase A chain	P00338	LDHA	37	0	3	0	Ln2 only	Ln2 only
60S acidic ribosomal protein P2	P05387	RPLP2	12	0	3	0	Ln2 only	Ln2 only
Alpha-2-macroglobulin-like protein 1	A8K2U0	A2ML1	161	0	3	0	Ln2 only	Ln2 only
Guanylate-binding protein 6	Q6ZN66	GBP6	72	0	3	0	Ln2 only	Ln2 only
Isoform 2 of Plastin-3	P13797-2	PLS3	69	0	3	0	Ln2 only	Ln2 only
Leukocyte elastase inhibitor	P30740	SERPINB1	43	0	3	0	Ln2 only	Ln2 only
Protein S100-A11	P31949	S100A11	12	0	3	0	Ln2 only	Ln2 only
Isoform 4 of Alpha-actinin-1	P12814-4	ACTN1	107	0	3	1	Ln2 only	3
Fatty acid-binding protein, epidermal	Q01469	FABP5	15	1	3	1	3	3
60 kDa heat shock protein, mitochondrial	P10809	HSPD1	61	1	3	1	3	3
Structural maintenance of chromosomes protein 4	Q9NTJ3	SMC4	147	0	2	0	Ln2 only	Ln2 only
Extended synaptotagmin-1	Q9BSJ8	ESYT1	123	0	2	0	Ln2 only	Ln2 only
Structural maintenance of chromosomes protein 3	Q9UQE7	SMC3	142	0	2	0	Ln2 only	Ln2 only
C-1-tetrahydrofolate synthase, cytoplasmic	P11586	MTHFD1	102	0	2	0	Ln2 only	Ln2 only
Ras GTPase-activating-like protein IQGAP1	P46940	IQGAP1	189	0	2	0	Ln2 only	Ln2 only
Isoform 2 of Peroxisomal multifunctional enzyme type 2	P51659-2	HSD17B4	83	0	2	0	Ln2 only	Ln2 only
Palladin	Q8WX93	PALLD	151	0	2	0	Ln2 only	Ln2 only
Pre-mRNA-processing factor 6	O94906	PRPF6	107	0	2	0	Ln2 only	Ln2 only
Ubiquitin-associated protein 2	Q5T6F2	UBAP2	117	0	2	0	Ln2 only	Ln2 only
Brefeldin A-inhibited guanine nucleotide-exchange protein 3	Q5TH69	ARFGEF3	241	0	2	0	Ln2 only	Ln2 only
Isoform 2 of Eukaryotic translation initiation factor 3 subunit B	P55884-2	EIF3B	99	0	2	0	Ln2 only	Ln2 only
Structural maintenance of chromosomes protein 1A	Q14683	SMC1A	143	0	2	0	Ln2 only	Ln2 only
Dynactin subunit 1	Q14203	DCTN1	142	0	2	0	Ln2 only	Ln2 only
E3 ubiquitin-protein ligase Itchy homolog	Q96J02	ITCH	103	0	2	0	Ln2 only	Ln2 only
Integrin alpha-3	P26006	ITGA3	117	0	2	0	Ln2 only	Ln2 only
Golgi integral membrane protein 4	O00461	GOLIM4	82	0	2	0	Ln2 only	Ln2 only
Coiled-coil domain-containing protein 66	A2RUB6	CCDC66	109	0	2	0	Ln2 only	Ln2 only
DNA mismatch repair protein Msh2	P43246	MSH2	105	0	2	0	Ln2 only	Ln2 only
Isoleucine--tRNA ligase, cytoplasmic	P41252	IARS	145	0	2	0	Ln2 only	Ln2 only
Mannosyl-oligosaccharide glucosidase	Q13724	MOGS	92	0	2	0	Ln2 only	Ln2 only
Methionine--tRNA ligase, cytoplasmic	P56192	MARS	101	0	2	0	Ln2 only	Ln2 only
Ribonucleoside-diphosphate reductase large subunit	P23921	RRM1	90	0	2	0	Ln2 only	Ln2 only
60S acidic ribosomal protein P0	P05388	RPLP0	34	0	2	0	Ln2 only	Ln2 only
Alpha-actinin-4	O43707	ACTN4	105	0	2	0	Ln2 only	Ln2 only
Annexin A8	P13928	ANXA8	37	0	2	0	Ln2 only	Ln2 only
Chloride intracellular channel protein 1	O00299	CLIC1	27	0	2	0	Ln2 only	Ln2 only
Collagen alpha-1(V) chain	P20908	COL5A1	184	0	2	0	Ln2 only	Ln2 only
Eukaryotic initiation factor 4A-I	P60842	EIF4A1	46	0	2	0	Ln2 only	Ln2 only
Ezrin	P15311	EZR	69	0	2	0	Ln2 only	Ln2 only
Galectin-3-binding protein	Q08380	LGALS3BP	65	0	2	0	Ln2 only	Ln2 only
Isoform 2 of Niban-like protein 1	Q96TA1-2	FAM129B	83	0	2	0	Ln2 only	Ln2 only
Profilin-1	P07737	PFN1	15	0	2	0	Ln2 only	Ln2 only
Protein S100-A16	Q96FQ6	S100A16	12	0	2	0	Ln2 only	Ln2 only
UDP-N-acetylglucosamine--peptide N-acetylglucosaminyltransferase 110 kDa subunit	O15294	OGT	117	0	2	1	Ln2 only	2
Isoform 12 of Titin	Q8WZ42-12	TTN	3994	0	2	1	Ln2 only	2
Endoplasmin	P14625	HSP90B1	92	1	2	0	2	Ln2 only
Zinc finger ZZ-type and EF-hand domain-containing protein 1	O43149	ZZEF1	331	1	2	0	2	Ln2 only
14-3-3 protein sigma	P31947	SFN	28	1	2	0	2	Ln2 only
Isoform 3 of Peroxiredoxin-5, mitochondrial	P30044-3	PRDX5	17	1	2	0	2	Ln2 only
Isoform 7 of Interleukin enhancer-binding factor 3	Q12906-7	ILF3	96	0	1	0	Ln2 only	Ln2 only
Matrin-3	P43243	MATR3	95	0	1	0	Ln2 only	Ln2 only
DNA replication licensing factor MCM7	P33993	MCM7	81	0	1	0	Ln2 only	Ln2 only
F-box only protein 50	Q6ZVX7	NCCRP1	31	0	1	0	Ln2 only	Ln2 only
Regulator of nonsense transcripts 1	Q92900	UPF1	124	0	1	0	Ln2 only	Ln2 only
Isoform 2 of ATP-citrate synthase	P53396-2	ACLY	120	0	1	0	Ln2 only	Ln2 only
Protein POF1B	Q8WVV4	POF1B	68	0	1	0	Ln2 only	Ln2 only
Leucine--tRNA ligase, cytoplasmic	Q9P2J5	LARS	134	0	1	0	Ln2 only	Ln2 only
Isoform 2 of Melanoma-associated antigen D1	Q9Y5V3-2	MAGED1	92	0	1	0	Ln2 only	Ln2 only
Sodium/potassium-transporting ATPase subunit alpha-1	P05023	ATP1A1	113	0	1	0	Ln2 only	Ln2 only
40S ribosomal protein SA	P08865	RPSA	33	0	1	0	Ln2 only	Ln2 only
Collagen alpha-1(I) chain	P02452	COL1A1	139	0	1	0	Ln2 only	Ln2 only
Heterogeneous nuclear ribonucleoprotein U-like protein 2	Q1KMD3	HNRNPUL2	85	0	1	0	Ln2 only	Ln2 only
26S proteasome non-ATPase regulatory subunit 1	Q99460	PSMD1	106	0	1	0	Ln2 only	Ln2 only
Centromere-associated protein E	Q02224	CENPE	316	0	1	0	Ln2 only	Ln2 only
Heterogeneous nuclear ribonucleoprotein M	P52272	HNRNPM	78	0	1	0	Ln2 only	Ln2 only
Spectrin beta chain, non-erythrocytic 1	Q01082	SPTBN1	275	0	1	0	Ln2 only	Ln2 only
4-trimethylaminobutyraldehyde dehydrogenase	P49189	ALDH9A1	54	0	21	0	Ln2 only	Ln2 only
78 kDa glucose-regulated protein	P11021	HSPA5	72	0	38	1	Ln2 only	38
Adenosylhomocysteinase	P23526	AHCY	48	0	6	0	Ln2 only	Ln2 only
Aldehyde dehydrogenase, mitochondrial	P05091	ALDH2	56	0	5	0	Ln2 only	Ln2 only
Alpha-enolase	P06733	ENO1	47	6	132	13	22	10.1538
Annexin A1	P04083	ANXA1	39	0	12	0	Ln2 only	Ln2 only
Arginase-1	P05089	ARG1	35	13	58	7	4.46154	8.28571
Bifunctional glutamate/proline--tRNA ligase	P07814	EPRS	171	0	5	0	Ln2 only	Ln2 only
Bleomycin hydrolase	Q13867	BLMH	53	6	42	4	7	10.5
Calmodulin-like protein 3	P27482	CALML3	17	0	6	0	Ln2 only	Ln2 only
Calpain-1 catalytic subunit	P07384	CAPN1	82	0	12	0	Ln2 only	Ln2 only
Carboxypeptidase A4	Q9UI42	CPA4	47	0	8	0	Ln2 only	Ln2 only
Caspase-14	P31944	CASP14	28	12	45	19	3.75	2.36842
Catalase	P04040	CAT	60	6	78	7	13	11.1429
Cathepsin D	P07339	CTSD	45	0	46	5	Ln2 only	9.2
Deleted in malignant brain tumors 1 protein	Q9UGM3	DMBT1	261	2	5	2	2.5	2.5
Dipeptidyl peptidase 1	P53634	CTSC	52	0	6	0	Ln2 only	Ln2 only
Dual specificity protein phosphatase 14	O95147	DUSP14	22	0	10	0	Ln2 only	Ln2 only
Elongation factor 1-alpha 1	P68104	EEF1A1	50	5	22	3	4.4	7.33333
Elongation factor 2	P13639	EEF2	95	0	49	0	Ln2 only	Ln2 only
Extracellular glycoprotein lacritin	Q9GZZ8	LACRT	14	0	6	0	Ln2 only	Ln2 only
F-actin-capping protein subunit alpha-1	P52907	CAPZA1	33	0	18	0	Ln2 only	Ln2 only
F-actin-capping protein subunit beta	P47756	CAPZB	31	0	19	0	Ln2 only	Ln2 only
Fascin	Q16658	FSCN1	55	0	5	0	Ln2 only	Ln2 only
Fatty acid synthase	P49327	FASN	273	0	5	0	Ln2 only	Ln2 only
F-box only protein 50	Q6ZVX7	NCCRP1	31	2	9	0	4.5	Ln2 only
Filaggrin	P20930	FLG	435	13	94	18	7.23077	5.22222
Filamin-B	O75369	FLNB	278	0	6	0	Ln2 only	Ln2 only
Fructose-bisphosphate aldolase A	P04075	ALDOA	39	4	8	0	2	Ln2 only
Gamma-glutamyl hydrolase	Q92820	GGH	36	0	22	0	Ln2 only	Ln2 only
Glutathione S-transferase P	P09211	GSTP1	23	0	6	0	Ln2 only	Ln2 only
Glyceraldehyde-3-phosphate dehydrogenase	P04406	GAPDH	36	39	105	23	2.69231	4.56522
Heat shock 70 kDa protein 1B	P0DMV9	HSPA1B	70	0	15	0	Ln2 only	Ln2 only
Heat shock cognate 71 kDa protein	P11142	HSPA8	71	1	50	1	50	50
Heat shock protein beta-1	P04792	HSPB1	23	6	41	7	6.83333	5.85714
Histidine ammonia-lyase	P42357	HAL	73	0	36	1	Ln2 only	36
Histidine--tRNA ligase, cytoplasmic	P12081	HARS	57	0	16	0	Ln2 only	Ln2 only
Inositol monophosphatase 2	O14732	IMPA2	31	0	6	0	Ln2 only	Ln2 only
Interleukin-36 gamma	Q9NZH8	IL36G	19	0	7	0	Ln2 only	Ln2 only
Isoform 2 of Alpha-aminoadipic semialdehyde dehydrogenase	P49419-2	ALDH7A1	55	0	2	0	Ln2 only	Ln2 only
Isoform 2 of Plectin	Q15149-2	PLEC	518	2	23	0	11.5	Ln2 only
Isoform 2 of Tropomyosin alpha-3 chain	P06753-2	TPM3	29	0	9	0	Ln2 only	Ln2 only
Isoform 4 of Extracellular matrix protein 1	Q16610-4	ECM1	64	2	18	4	9	4.5
Kallikrein-5	Q9Y337	KLK5	32	0	3	0	Ln2 only	Ln2 only
Kallikrein-7	P49862	KLK7	28	0	5	0	Ln2 only	Ln2 only
Lysosome-associated membrane glycoprotein 1	P11279	LAMP1	45	0	3	0	Ln2 only	Ln2 only
Myosin-9	P35579	MYH9	227	0	12	0	Ln2 only	Ln2 only
Peroxiredoxin-1	Q06830	PRDX1	22	15	52	9	3.46667	5.77778
Phosphatidylethanolamine-binding protein 1	P30086	PEBP1	21	0	11	0	Ln2 only	Ln2 only
Phosphoglucomutase-2	Q96G03	PGM2	68	0	3	0	Ln2 only	Ln2 only
Phosphoglycerate kinase 1	P00558	PGK1	45	0	11	0	Ln2 only	Ln2 only
Plasminogen activator inhibitor 2	P05120	SERPINB2	47	0	12	0	Ln2 only	Ln2 only
Polymeric immunoglobulin receptor	P01833	PIGR	83	0	9	0	Ln2 only	Ln2 only
Prelamin-A/C	P02545	LMNA	74	0	5	0	Ln2 only	Ln2 only
Prolactin-inducible protein	P12273	PIP	17	6	20	0	3.33333	Ln2 only
Proteasome subunit alpha type-2	P25787	PSMA2	26	0	9	0	Ln2 only	Ln2 only
Proteasome subunit alpha type-3	P25788	PSMA3	28	0	10	0	Ln2 only	Ln2 only
Proteasome subunit alpha type-5	P28066	PSMA5	26	0	15	0	Ln2 only	Ln2 only
Proteasome subunit alpha type-7	O14818	PSMA7	28	0	20	2	Ln2 only	10
Proteasome subunit beta type-1	P20618	PSMB1	26	0	8	0	Ln2 only	Ln2 only
Proteasome subunit beta type-2	P49721	PSMB2	23	0	8	0	Ln2 only	Ln2 only
Proteasome subunit beta type-3	P49720	PSMB3	23	0	12	0	Ln2 only	Ln2 only
Proteasome subunit beta type-5	P28074	PSMB5	28	0	8	0	Ln2 only	Ln2 only
Proteasome subunit beta type-6	P28072	PSMB6	25	0	10	0	Ln2 only	Ln2 only
Protein POF1B	Q8WVV4	POF1B	68	2	16	2	8	8
Protein transport protein Sec23B	Q15437	SEC23B	86	0	15	0	Ln2 only	Ln2 only
Protein-glutamine gamma-glutamyltransferase 5	O43548	TGM5	81	0	19	0	Ln2 only	Ln2 only
Protein-glutamine gamma-glutamyltransferase E	Q08188	TGM3	77	9	144	35	16	4.11429
Protein-glutamine gamma-glutamyltransferase K	P22735	TGM1	90	0	24	0	Ln2 only	Ln2 only
Purine nucleoside phosphorylase	P00491	PNP	32	0	50	0	Ln2 only	Ln2 only
Puromycin-sensitive aminopeptidase	P55786	NPEPPS	103	0	3	0	Ln2 only	Ln2 only
Putative lipocalin 1-like protein 1	Q5VSP4	LCN1P1	18	0	2	0	Ln2 only	Ln2 only
Pyruvate kinase PKM	P14618	PKM	58	3	87	7	29	12.4286
Rab GDP dissociation inhibitor beta	P50395	GDI2	51	0	31	0	Ln2 only	Ln2 only
Retroviral-like aspartic protease 1	Q53RT3	ASPRV1	37	0	18	0	Ln2 only	Ln2 only
Serpin B12	Q96P63	SERPINB12	46	10	109	10	10.9	10.9
Serpin B3	P29508	SERPINB3	45	1	99	2	99	49.5
Sialidase-2	Q9Y3R4	NEU2	42	0	17	0	Ln2 only	Ln2 only
Statherin	P02808	STATH	7	0	18	0	Ln2 only	Ln2 only
Suprabasin	Q6UWP8	SBSN	61	7	53	10	7.57143	5.3
Transketolase	P29401	TKT	68	0	13	0	Ln2 only	Ln2 only
Triosephosphate isomerase	P60174	TPI1	31	1	7	0	7	Ln2 only
Tubulin beta chain	P07437	TUBB	50	6	39	0	6.5	Ln2 only
Vinculin	P18206	VCL	124	0	5	0	Ln2 only	Ln2 only
Zinc-alpha-2-glycoprotein	P25311	AZGP1	34	11	31	8	2.81818	3.875
60S ribosomal protein L11	P62913	RPL11	20 kDa	0	6	0	Ln2 only	Ln2 only
Alpha-protein kinase 3	Q96L96	ALPK3	201 kDa	0	3	0	Ln2 only	Ln2 only
Extracellular glycoprotein lacritin	Q9GZZ8	LACRT	14 kDa	0	17	5	Ln2 only	3.4
Histidine ammonia-lyase	P42357	HAL	73 kDa	0	20	8	Ln2 only	2.5
Immunoglobulin kappa variable 1D-33	P01593	IGKV1D-33	13 kDa	0	12	0	Ln2 only	Ln2 only
Isoform 2 of 6-phosphogluconate dehydrogenase, decarboxylating	P52209-2	PGD	52 kDa	0	2	0	Ln2 only	Ln2 only
Isoform 2 of Fibroblast growth factor receptor 3	P22607-2	FGFR3	88 kDa	0	8	0	Ln2 only	Ln2 only
Isoform 3 of Myoferlin	Q9NZM1-3	MYOF	233 kDa	0	38	1	Ln2 only	38
Protein transport protein Sec23B	Q15437	SEC23B	86 kDa	0	348	0	Ln2 only	Ln2 only
Protein transport protein Sec24A	O95486	SEC24A	120 kDa	0	12	0	Ln2 only	Ln2 only
Protein transport protein Sec24C	P53992	SEC24C	118 kDa	0	31	0	Ln2 only	Ln2 only
Serpin H1	P50454	SERPINH1	46 kDa	0	4	0	Ln2 only	Ln2 only
Vesicular integral-membrane protein VIP36	Q12907	LMAN2	40 kDa	0	12	0	Ln2 only	Ln2 only
Vimentin	P08670	VIM	54 kDa	0	2	0	Ln2 only	Ln2 only
Purine nucleoside phosphorylase	P00491	PNP	32 kDa	2	8	0	4	Ln2 only
Secreted Ly-6/uPAR-related protein 1	P55000	SLURP1	11 kDa	2	8	0	4	Ln2 only
Cystatin-M	Q15828	CST6	17 kDa	3	10	2	3.33333	5
Tubulin beta-2A chain	Q13885	TUBB2A	50 kDa	3	33	4	11	8.25
Pyruvate kinase PKM	P14618	PKM	58 kDa	27	69	34	2.55556	2.02941

## Sheet: SEC23B WT MG132
Protein	PDB	ID	kDa	lane 1_EGFP	lane 2_SEC23B WT	lane 5_IgG	ln2/ln1	ln2/ln5		PASS	FILTER (≥2 in H and I)		n=205 (186 unique)
Protein transport protein Sec24C	P53992	SEC24C	118	0	209	0	Ln2 only	Ln2 only
Protein transport protein Sec24B	O95487	SEC24B	137	0	103	0	Ln2 only	Ln2 only
Protein transport protein Sec24D	O94855	SEC24D	113	0	52	0	Ln2 only	Ln2 only
Myoferlin	Q9NZM1	MYOF	235	0	26	0	Ln2 only	Ln2 only
Protein transport protein Sec23A	Q15436	SEC23A	86	0	19	0	Ln2 only	Ln2 only
Isoform 5 of Protein transport protein Sec16A	O15027-5	SEC16A	236	0	17	0	Ln2 only	Ln2 only
Laminin subunit beta-3	Q13751	LAMB3	130	0	12	0	Ln2 only	Ln2 only
Isoform 9 of Protein transport protein Sec31A	O94979-9	SEC31A	131	0	12	0	Ln2 only	Ln2 only
Kinectin	Q86UP2	KTN1	156	0	10	0	Ln2 only	Ln2 only
Isoform F of Constitutive coactivator of PPAR-gamma-like protein 1	Q9NZB2-6	FAM120A	125	0	10	0	Ln2 only	Ln2 only
Isoform 2 of Melanoma-associated antigen D1	Q9Y5V3-2	MAGED1	92	0	9	0	Ln2 only	Ln2 only
Sodium/potassium-transporting ATPase subunit alpha-1	P05023	ATP1A1	113	0	8	0	Ln2 only	Ln2 only
Heterogeneous nuclear ribonucleoprotein U	Q00839	HNRNPU	91	0	7	0	Ln2 only	Ln2 only
26S proteasome non-ATPase regulatory subunit 2	Q13200	PSMD2	100	0	6	0	Ln2 only	Ln2 only
Heat shock protein 105 kDa	Q92598	HSPH1	97	0	6	0	Ln2 only	Ln2 only
Isoform 3 of Unconventional myosin-Ic	O00159-3	MYO1C	120	0	6	0	Ln2 only	Ln2 only
Kinesin-1 heavy chain	P33176	KIF5B	110	0	6	0	Ln2 only	Ln2 only
4F2 cell-surface antigen heavy chain	P08195	SLC3A2	68	0	6	0	Ln2 only	Ln2 only
Probable ATP-dependent RNA helicase DDX17	Q92841	DDX17	80	0	6	0	Ln2 only	Ln2 only
Structural maintenance of chromosomes protein 2	O95347	SMC2	136	0	6	0	Ln2 only	Ln2 only
Large proline-rich protein BAG6	P46379	BAG6	119	0	5	0	Ln2 only	Ln2 only
Filamin-C	Q14315	FLNC	291	0	5	0	Ln2 only	Ln2 only
Far upstream element-binding protein 2	Q92945	KHSRP	73	0	5	0	Ln2 only	Ln2 only
Isoform 1 of Ribosome-binding protein 1	Q9P2E9-2	RRBP1	152	0	5	0	Ln2 only	Ln2 only
Non-POU domain-containing octamer-binding protein	Q15233	NONO	54	0	5	0	Ln2 only	Ln2 only
Isoform 7 of CD44 antigen	P16070-7	CD44	78	0	4	0	Ln2 only	Ln2 only
Zinc finger CCCH-type antiviral protein 1	Q7Z2W4	ZC3HAV1	101	0	4	0	Ln2 only	Ln2 only
ATP-binding cassette sub-family F member 2	Q9UG63	ABCF2	71	0	4	0	Ln2 only	Ln2 only
Microtubule-associated protein 4	P27816	MAP4	121	0	4	0	Ln2 only	Ln2 only
Isoform 2 of ATP-dependent 6-phosphofructokinase, platelet type	Q01813-2	PFKP	85	0	3	0	Ln2 only	Ln2 only
Methionine--tRNA ligase, cytoplasmic	P56192	MARS	101	0	3	0	Ln2 only	Ln2 only
Extended synaptotagmin-1	Q9BSJ8	ESYT1	123	0	3	0	Ln2 only	Ln2 only
26S proteasome non-ATPase regulatory subunit 1	Q99460	PSMD1	106	0	3	0	Ln2 only	Ln2 only
Isoform 2 of Melanoma-associated antigen D2	Q9UNF1-2	MAGED2	63	0	3	0	Ln2 only	Ln2 only
Isoform 6 of Ataxin-2-like protein	Q8WWM7-6	ATXN2L	103	0	3	0	Ln2 only	Ln2 only
Unconventional myosin-Ib	O43795	MYO1B	132	0	3	0	Ln2 only	Ln2 only
ATP-dependent RNA helicase A	Q08211	DHX9	141	0	3	0	Ln2 only	Ln2 only
SEC23-interacting protein	Q9Y6Y8	SEC23IP	111	0	3	0	Ln2 only	Ln2 only
Alpha-2-macroglobulin-like protein 1	A8K2U0	A2ML1	161	0	3	0	Ln2 only	Ln2 only
Caprin-1	Q14444	CAPRIN1	78	0	2	0	Ln2 only	Ln2 only
Structural maintenance of chromosomes protein 4	Q9NTJ3	SMC4	147	0	2	0	Ln2 only	Ln2 only
Transferrin receptor protein 1	P02786	TFRC	85	0	2	0	Ln2 only	Ln2 only
Structural maintenance of chromosomes protein 3	Q9UQE7	SMC3	142	0	2	0	Ln2 only	Ln2 only
X-ray repair cross-complementing protein 5	P13010	XRCC5	83	0	2	0	Ln2 only	Ln2 only
Isoform 3 of Pleckstrin homology-like domain family B member 2	Q86SQ0-3	PHLDB2	140	0	2	0	Ln2 only	Ln2 only
TGF-beta-activated kinase 1 and MAP3K7-binding protein 2	Q9NYJ8	TAB2	76	0	2	0	Ln2 only	Ln2 only
BAG family molecular chaperone regulator 3	O95817	BAG3	62	0	2	0	Ln2 only	Ln2 only
Golgin subfamily A member 2	Q08379	GOLGA2	113	0	2	0	Ln2 only	Ln2 only
Golgi integral membrane protein 4	O00461	GOLIM4	82	0	2	0	Ln2 only	Ln2 only
Isoform 2 of Glutamine--fructose-6-phosphate aminotransferase [isomerizing] 1	Q06210-2	GFPT1	77	0	2	0	Ln2 only	Ln2 only
Tubulin beta chain	P07437	TUBB	50	0	2	0	Ln2 only	Ln2 only
Isoform 2 of ATP-citrate synthase	P53396-2	ACLY	120	0	2	0	Ln2 only	Ln2 only
Isoform 2 of Polyadenylate-binding protein 4	Q13310-2	PABPC4	70	0	2	0	Ln2 only	Ln2 only
Ran GTPase-activating protein 1	P46060	RANGAP1	64	0	2	0	Ln2 only	Ln2 only
Regulator of nonsense transcripts 1	Q92900	UPF1	124	0	2	0	Ln2 only	Ln2 only
Serine/threonine-protein kinase PLK2	Q9NYY3	PLK2	78	0	2	0	Ln2 only	Ln2 only
Signal transducer and activator of transcription 1-alpha/beta	P42224	STAT1	87	0	2	0	Ln2 only	Ln2 only
Threonine--tRNA ligase, cytoplasmic	P26639	TARS	83	0	2	0	Ln2 only	Ln2 only
Hermansky-Pudlak syndrome 6 protein	Q86YV9	HPS6	83	0	2	0	Ln2 only	Ln2 only
Isoform 2C of Cytoplasmic dynein 1 intermediate chain 2	Q13409-3	DYNC1I2	68	0	2	0	Ln2 only	Ln2 only
Isoform 3 of Clathrin interactor 1	Q14677-3	CLINT1	70	0	2	0	Ln2 only	Ln2 only
Isoform 2 of Integrin beta-1	P05556-2	ITGB1	87	0	2	0	Ln2 only	Ln2 only
Long-chain-fatty-acid--CoA ligase 4	O60488	ACSL4	79	0	2	0	Ln2 only	Ln2 only
Clathrin coat assembly protein AP180	O60641	SNAP91	93	0	2	0	Ln2 only	Ln2 only
Interferon-induced GTP-binding protein Mx2	P20592	MX2	82	0	2	0	Ln2 only	Ln2 only
Sequestosome-1	Q13501	SQSTM1	48	0	1	0	Ln2 only	Ln2 only
Staphylococcal nuclease domain-containing protein 1	Q7KZF4	SND1	102	0	1	0	Ln2 only	Ln2 only
ATP-dependent RNA helicase DDX1	Q92499	DDX1	82	0	1	0	Ln2 only	Ln2 only
Pre-mRNA-processing factor 6	O94906	PRPF6	107	0	1	0	Ln2 only	Ln2 only
Ezrin	P15311	EZR	69	0	1	0	Ln2 only	Ln2 only
Isoleucine--tRNA ligase, cytoplasmic	P41252	IARS	145	0	1	0	Ln2 only	Ln2 only
Complement C3	P01024	C3	187	0	1	0	Ln2 only	Ln2 only
Leucine--tRNA ligase, cytoplasmic	Q9P2J5	LARS	134	0	1	0	Ln2 only	Ln2 only
Discoidin, CUB and LCCL domain-containing protein 2	Q96PD2	DCBLD2	85	0	1	0	Ln2 only	Ln2 only
Golgin subfamily A member 5	Q8TBA6	GOLGA5	83	0	1	0	Ln2 only	Ln2 only
Importin subunit beta-1	Q14974	KPNB1	97	0	1	0	Ln2 only	Ln2 only
Isoform 7 of Interleukin enhancer-binding factor 3	Q12906-7	ILF3	96	0	1	0	Ln2 only	Ln2 only
Retrotransposon-derived protein PEG10	Q86TG7	PEG10	80	0	1	0	Ln2 only	Ln2 only
ATP-dependent RNA helicase DDX3X	O00571	DDX3X	73	0	1	0	Ln2 only	Ln2 only
Isoform 2 of Protein-9	Q13438-2	OS9	69	0	1	0	Ln2 only	Ln2 only
Sorting nexin-9	Q9Y5X1	SNX9	67	0	1	0	Ln2 only	Ln2 only
E3 ubiquitin-protein ligase BRE1B	O75150	RNF40	114	0	1	0	Ln2 only	Ln2 only
Structural maintenance of chromosomes protein 1A	Q14683	SMC1A	143	0	1	0	Ln2 only	Ln2 only
Isoform 4 of Alpha-actinin-1	P12814-4	ACTN1	107	0	1	0	Ln2 only	Ln2 only
Nuclear fragile X mental retardation-interacting protein 2	Q7Z417	NUFIP2	76	0	1	0	Ln2 only	Ln2 only
Isoform 2 of Procollagen-lysine,2-oxoglutarate 5-dioxygenase 2	O00469-2	PLOD2	87	0	1	0	Ln2 only	Ln2 only
C-1-tetrahydrofolate synthase, cytoplasmic	P11586	MTHFD1	102	0	1	0	Ln2 only	Ln2 only
Isoform 2 of Eukaryotic translation initiation factor 3 subunit B	P55884-2	EIF3B	99	0	1	0	Ln2 only	Ln2 only
MICOS complex subunit MIC60	Q16891	IMMT	84	0	1	0	Ln2 only	Ln2 only
Ubiquitin-associated protein 2-like	Q14157	UBAP2L	115	0	1	0	Ln2 only	Ln2 only
Palladin	Q8WX93	PALLD	151	0	1	0	Ln2 only	Ln2 only
AP-2 complex subunit alpha-1	O95782	AP2A1	108	0	1	0	Ln2 only	Ln2 only
Breast cancer type 2 susceptibility protein	P51587	BRCA2	384	0	2	1	Ln2 only	2
Protein transport protein Sec23B	Q15437	SEC23B	86	0	258	2	Ln2 only	129
Filamin-A	P21333	FLNA	281	1	13	0	13	Ln2 only
Neuroblast differentiation-associated protein AHNAK	Q09666	AHNAK	629	1	4	0	4	Ln2 only
60 kDa heat shock protein, mitochondrial	P10809	HSPD1	61	1	3	0	3	Ln2 only
Vimentin	P08670	VIM	54	1	3	0	3	Ln2 only
Isoform 4 of Angiomotin-like protein 2	Q9Y2J4-4	AMOTL2	92	1	2	0	2	Ln2 only
Troponin I, cardiac muscle	P19429	TNNI3	24	1	2	0	2	Ln2 only
Isoform 2 of Heat shock protein HSP 90-alpha	P07900-2	HSP90AA1	98	2	5	0	2.5	Ln2 only
Protein transport protein Sec24A	O95486	SEC24A	120	3	174	0	58	Ln2 only
Isoform 2 of ATP-dependent RNA helicase DDX3Y	O15523-2	DDX3Y	73	4	8	0	2	Ln2 only
Tubulin alpha-1C chain	Q9BQE3	TUBA1C	50	6	18	1	3	18
Ubiquitin-60S ribosomal protein L40	P62987	UBA52	15	10	84	3	8.4	28
Heat shock protein HSP 90-beta	P08238	HSP90AB1	83	10	27	11	2.7	2.45455
Actin, alpha cardiac muscle 1	P68032	ACTC1	42	0	19	2	Ln2 only	9.5
Annexin A1	P04083	ANXA1	39	0	28	0	Ln2 only	Ln2 only
Beta-enolase	P13929	ENO3	47	0	11	0	Ln2 only	Ln2 only
Creatine kinase M-type	P06732	CKM	43	0	29	0	Ln2 only	Ln2 only
E3 ubiquitin-protein ligase TRIM21	P19474	TRIM21	54	15	38	0	2.53333	Ln2 only
Fructose-bisphosphate aldolase A	P04075	ALDOA	39	0	13	0	Ln2 only	Ln2 only
Glycogen phosphorylase, muscle form	P11217	PYGM	97	0	14	0	Ln2 only	Ln2 only
Heat shock protein beta-1	P04792	HSPB1	23	5	14	3	2.8	4.66667
Histidine ammonia-lyase	P42357	HAL	73	0	4	0	Ln2 only	Ln2 only
Histone H2A.J	Q9BTM1	H2AFJ	14	1	13	6	13	2.16667
Histone H2B type 1-K	O60814	HIST1H2BK	14	0	24	4	Ln2 only	6
Immunoglobulin kappa constant	P01834	IGKC	12	0	2	0	Ln2 only	Ln2 only
Isoform 2 of Tropomyosin alpha-3 chain	P06753-2	TPM3	29	0	10	0	Ln2 only	Ln2 only
Myosin light chain 1/3, skeletal muscle isoform	P05976	MYL1	21	0	21	0	Ln2 only	Ln2 only
Myosin regulatory light chain 2, skeletal muscle isoform	Q96A32	MYLPF	19	0	25	0	Ln2 only	Ln2 only
Myosin-1	P12882	MYH1	223	0	133	0	Ln2 only	Ln2 only
Myosin-2	Q9UKX2	MYH2	223	0	23	0	Ln2 only	Ln2 only
Myosin-4	Q9Y623	MYH4	223	0	15	0	Ln2 only	Ln2 only
Myosin-7	P12883	MYH7	223	0	16	0	Ln2 only	Ln2 only
Phosphoglycerate kinase 1	P00558	PGK1	45	0	4	0	Ln2 only	Ln2 only
Protein transport protein Sec23B	Q15437	SEC23B	86	0	64	0	Ln2 only	Ln2 only
Pyruvate kinase PKM	P14618	PKM	58	3	29	1	9.66667	29
Tropomyosin beta chain	P07951	TPM2	33	0	8	0	Ln2 only	Ln2 only
Tubulin alpha-1B chain	P68363	TUBA1B	50	10	71	2	7.1	35.5
Tubulin beta chain	P07437	TUBB	50	0	69	0	Ln2 only	Ln2 only
Tubulin beta-4B chain	P68371	TUBB4B	50	0	2	0	Ln2 only	Ln2 only
Tubulin beta-6 chain	Q9BUF5	TUBB6	50	0	2	0	Ln2 only	Ln2 only
Vimentin	P08670	VIM	54	0	5	0	Ln2 only	Ln2 only
14-3-3 protein zeta/delta	P63104	YWHAZ	28 kDa	0	47	2	Ln2 only	23.5
40S ribosomal protein S7	P62081	RPS7	22 kDa	0	2	0	Ln2 only	Ln2 only
40S ribosomal protein SA	P08865	RPSA	33 kDa	0	7	0	Ln2 only	Ln2 only
60S ribosomal protein L12	P30050	RPL12	18 kDa	0	6	0	Ln2 only	Ln2 only
60S ribosomal protein L23	P62829	RPL23	15 kDa	0	2	0	Ln2 only	Ln2 only
78 kDa glucose-regulated protein	P11021	HSPA5	72 kDa	0	9	2	Ln2 only	4.5
Alpha-2-macroglobulin-like protein 1	A8K2U0	A2ML1	161 kDa	0	2	0	Ln2 only	Ln2 only
Alpha-actinin-4	O43707	ACTN4	105 kDa	0	7	0	Ln2 only	Ln2 only
Calmodulin-like protein 3	P27482	CALML3	17 kDa	0	81	25	Ln2 only	3.24
Cathepsin L2	O60911	CTSV	37 kDa	0	5	0	Ln2 only	Ln2 only
Cellular retinoic acid-binding protein 2	P29373	CRABP2	16 kDa	0	4	0	Ln2 only	Ln2 only
Cofilin-1	P23528	CFL1	19 kDa	0	22	0	Ln2 only	Ln2 only
Complement C4-A	P0C0L4	C4A	193 kDa	0	2	0	Ln2 only	Ln2 only
Creatine kinase B-type	P12277	CKB	43 kDa	0	22	0	Ln2 only	Ln2 only
Cystatin-B	P04080	CSTB	11 kDa	0	10	0	Ln2 only	Ln2 only
Cystatin-C	P01034	CST3	16 kDa	0	5	0	Ln2 only	Ln2 only
Dihydropyrimidinase-related protein 2	Q16555	DPYSL2	62 kDa	0	9	0	Ln2 only	Ln2 only
Ezrin	P15311	EZR	69 kDa	0	13	0	Ln2 only	Ln2 only
Gelsolin	P06396	GSN	86 kDa	0	32	0	Ln2 only	Ln2 only
Glutamine synthetase	P15104	GLUL	42 kDa	0	14	2	Ln2 only	7
Glutathione S-transferase P	P09211	GSTP1	23 kDa	0	63	21	Ln2 only	3
Immunoglobulin heavy constant gamma 2	P01859	IGHG2	36 kDa	0	36	0	Ln2 only	Ln2 only
Involucrin	P07476	IVL	68 kDa	0	18	0	Ln2 only	Ln2 only
Isoform 2 of Fructose-bisphosphate aldolase A	P04075-2	ALDOA	45 kDa	0	41	0	Ln2 only	Ln2 only
Isoform 2 of Interleukin-36 gamma	Q9NZH8-2	IL36G	15 kDa	0	9	0	Ln2 only	Ln2 only
Isoform 2 of Sequestosome-1	Q13501-2	SQSTM1	39 kDa	0	12	0	Ln2 only	Ln2 only
Isoform 2 of Triosephosphate isomerase	P60174-1	TPI1	27 kDa	0	32	7	Ln2 only	4.57143
Isoform 2 of Ubiquitin thioesterase OTU1	Q5VVQ6-2	YOD1	34 kDa	0	3	0	Ln2 only	Ln2 only
Isoform 3 of Myoferlin	Q9NZM1-3	MYOF	233 kDa	0	10	0	Ln2 only	Ln2 only
Isoform 4 of Tropomyosin alpha-1 chain	P09493-4	TPM1	33 kDa	0	2	0	Ln2 only	Ln2 only
L-lactate dehydrogenase A chain	P00338	LDHA	37 kDa	0	44	2	Ln2 only	22
Neutrophil gelatinase-associated lipocalin	P80188	LCN2	23 kDa	0	17	0	Ln2 only	Ln2 only
Phosphoglycerate mutase 1	P18669	PGAM1	29 kDa	0	19	3	Ln2 only	6.33333
Plasminogen activator inhibitor 1 RNA-binding protein	Q8NC51	SERBP1	45 kDa	0	5	0	Ln2 only	Ln2 only
Prelamin-A/C	P02545	LMNA	74 kDa	0	3	0	Ln2 only	Ln2 only
Profilin-1	P07737	PFN1	15 kDa	0	6	0	Ln2 only	Ln2 only
Protein disulfide-isomerase	P07237	P4HB	57 kDa	0	6	0	Ln2 only	Ln2 only
Protein POF1B	Q8WVV4	POF1B	68 kDa	0	23	0	Ln2 only	Ln2 only
Protein S100-A11	P31949	S100A11	12 kDa	0	9	0	Ln2 only	Ln2 only
Protein transport protein Sec23B	Q15437	SEC23B	86 kDa	0	193	0	Ln2 only	Ln2 only
Protein transport protein Sec24A	O95486	SEC24A	120 kDa	0	8	0	Ln2 only	Ln2 only
Protein transport protein Sec24C	P53992	SEC24C	118 kDa	0	19	0	Ln2 only	Ln2 only
Purine nucleoside phosphorylase	P00491	PNP	32 kDa	0	7	0	Ln2 only	Ln2 only
Ras GTPase-activating-like protein IQGAP1	P46940	IQGAP1	189 kDa	0	3	0	Ln2 only	Ln2 only
Secreted Ly-6/uPAR domain-containing protein 2	P0DP57	SLURP2	10 kDa	0	2	0	Ln2 only	Ln2 only
Serine protease inhibitor Kazal-type 5	Q9NQ38	SPINK5	121 kDa	0	8	0	Ln2 only	Ln2 only
Serpin B4	P48594	SERPINB4	45 kDa	0	61	0	Ln2 only	Ln2 only
Serpin B5	P36952	SERPINB5	42 kDa	0	38	7	Ln2 only	5.42857
Serpin H1	P50454	SERPINH1	46 kDa	0	6	0	Ln2 only	Ln2 only
Actin, alpha cardiac muscle 1	P68032	ACTC1	42 kDa	1	22	5	22	4.4
Immunoglobulin kappa light chain	P0DOX7	0	23 kDa	1	49	7	49	7
Tubulin beta chain	P07437	TUBB	50 kDa	1	6	0	6	Ln2 only
Cystatin-M	Q15828	CST6	17 kDa	2	19	0	9.5	Ln2 only
Histidine ammonia-lyase	P42357	HAL	73 kDa	2	4	1	2	4
Cornifin-A	P35321	SPRR1A	10 kDa	4	21	4	5.25	5.25
Eukaryotic initiation factor 4A-I	P60842	EIF4A1	46 kDa	5	10	5	2	2
Trypsin-2	P07478	PRSS2	26 kDa	5	14	3	2.8	4.66667
Tubulin alpha-1B chain	P68363	TUBA1B	50 kDa	5	90	29	18	3.10345
Elongation factor 2	P13639	EEF2	95 kDa	6	45	18	7.5	2.5
Pyruvate kinase PKM	P14618	PKM	58 kDa	6	89	40	14.8333	2.225
Heat shock protein beta-1	P04792	HSPB1	23 kDa	7	103	29	14.7143	3.55172
Small proline-rich protein 2E	P22531	SPRR2E	8 kDa	7	38	14	5.42857	2.71429
Alpha-enolase	P06733	ENO1	47 kDa	8	100	44	12.5	2.27273
Isoform 2 of Phosphoglycerate kinase 1	P00558-2	PGK1	41 kDa	10	27	11	2.7	2.45455
Annexin A1	P04083	ANXA1	39 kDa	11	100	28	9.09091	3.57143
Heat shock 70 kDa protein 1B	P0DMV9	HSPA1B	70 kDa	13	39	0	3	Ln2 only
Serpin B3	P29508	SERPINB3	45 kDa	17	192	4	11.2941	48
Tubulin beta-2A chain	Q13885	TUBB2A	50 kDa	20	92	45	4.6	2.04444
Calmodulin-like protein 5	Q9NZT1	CALML5	16 kDa	24	146	57	6.08333	2.5614
Heat shock cognate 71 kDa protein	P11142	HSPA8	71 kDa	40	110	33	2.75	3.33333
14-3-3 protein sigma	P31947	SFN	28 kDa	45	184	81	4.08889	2.2716

## Sheet: SEC23B V594G DMSO
Protein	PDB	ID	kDa	lane 1_EGFP	lane 3_SEC23B V594G	lane 5_IgG	ln3/ln1	ln3/ln5		PASS	FILTER (≥2 in H and I)		n=153 (143 unique)
Protein transport protein Sec23B	Q15437	SEC23B	86	0	295	0	Ln3 only	Ln3 only
Protein transport protein Sec24C	P53992	SEC24C	118	0	221	0	Ln3 only	Ln3 only
Protein transport protein Sec24A	O95486	SEC24A	120	0	174	0	Ln3 only	Ln3 only
Protein transport protein Sec24B	O95487	SEC24B	137	0	107	0	Ln3 only	Ln3 only
Myoferlin	Q9NZM1	MYOF	235	0	92	0	Ln3 only	Ln3 only
Protein transport protein Sec24D	O94855	SEC24D	113	0	68	0	Ln3 only	Ln3 only
Isoform 9 of Protein transport protein Sec31A	O94979-9	SEC31A	131	0	18	0	Ln3 only	Ln3 only
Protein transport protein Sec23A	Q15436	SEC23A	86	0	18	0	Ln3 only	Ln3 only
Isoform 5 of Protein transport protein Sec16A	O15027-5	SEC16A	236	0	50	1	Ln3 only	50
Serum albumin	P02768	ALB	69	20	48	21	2.4	2.28571
Neuroblast differentiation-associated protein AHNAK	Q09666	AHNAK	629	0	8	0	Ln3 only	Ln3 only
Filamin-A	P21333	FLNA	281	2	23	0	11.5	Ln3 only
Ubiquitin-60S ribosomal protein L40	P62987	UBA52	15	4	28	3	7	9.33333
Myosin-9	P35579	MYH9	227	0	14	0	Ln3 only	Ln3 only
Tubulin alpha-1C chain	Q9BQE3	TUBA1C	50	2	9	3	4.5	3
Isoform F of Constitutive coactivator of PPAR-gamma-like protein 1	Q9NZB2-6	FAM120A	125	0	24	0	Ln3 only	Ln3 only
Elongation factor 2	P13639	EEF2	95	1	13	0	13	Ln3 only
Plectin	Q15149	PLEC	532	0	21	0	Ln3 only	Ln3 only
Isoform 2 of ATP-dependent 6-phosphofructokinase, platelet type	Q01813-2	PFKP	85	0	8	0	Ln3 only	Ln3 only
4F2 cell-surface antigen heavy chain	P08195	SLC3A2	68	0	8	0	Ln3 only	Ln3 only
Kinesin-1 heavy chain	P33176	KIF5B	110	0	6	0	Ln3 only	Ln3 only
Isoform 3 of Golgi apparatus protein 1	Q92896-3	GLG1	136	0	5	0	Ln3 only	Ln3 only
Heterogeneous nuclear ribonucleoprotein U	Q00839	HNRNPU	91	0	16	0	Ln3 only	Ln3 only
Kinectin	Q86UP2	KTN1	156	0	12	0	Ln3 only	Ln3 only
Structural maintenance of chromosomes protein 2	O95347	SMC2	136	0	9	0	Ln3 only	Ln3 only
Vigilin	Q00341	HDLBP	141	0	4	0	Ln3 only	Ln3 only
Signal transducer and activator of transcription 1-alpha/beta	P42224	STAT1	87	0	3	0	Ln3 only	Ln3 only
Plexin-D1	Q9Y4D7	PLXND1	212	0	4	1	Ln3 only	4
Transferrin receptor protein 1	P02786	TFRC	85	1	7	0	7	Ln3 only
Heat shock 70 kDa protein 1A	P0DMV8	HSPA1A	70	1	2	1	2	2
Filamin-C	Q14315	FLNC	291	2	10	0	5	Ln3 only
Tubulin beta-2B chain	Q9BVA1	TUBB2B	50	2	4	2	2	2
Golgin subfamily A member 5	Q8TBA6	GOLGA5	83	0	7	0	Ln3 only	Ln3 only
SEC23-interacting protein	Q9Y6Y8	SEC23IP	111	0	5	0	Ln3 only	Ln3 only
Isoform 2 of Heat shock protein HSP 90-alpha	P07900-2	HSP90AA1	98	0	6	0	Ln3 only	Ln3 only
Golgin subfamily A member 2	Q08379	GOLGA2	113	0	5	0	Ln3 only	Ln3 only
26S proteasome non-ATPase regulatory subunit 2	Q13200	PSMD2	100	0	5	0	Ln3 only	Ln3 only
Schlafen family member 11	Q7Z7L1	SLFN11	103	0	4	0	Ln3 only	Ln3 only
Fatty acid synthase	P49327	FASN	273	0	2	0	Ln3 only	Ln3 only
Cornifin-B	P22528	SPRR1B	10	0	1	0	Ln3 only	Ln3 only
Far upstream element-binding protein 2	Q92945	KHSRP	73	2	8	0	4	Ln3 only
ATP-dependent RNA helicase A	Q08211	DHX9	141	0	7	0	Ln3 only	Ln3 only
X-ray repair cross-complementing protein 5	P13010	XRCC5	83	0	6	0	Ln3 only	Ln3 only
Caprin-1	Q14444	CAPRIN1	78	0	4	0	Ln3 only	Ln3 only
Transitional endoplasmic reticulum ATPase	P55072	VCP	89	0	3	0	Ln3 only	Ln3 only
Fibrous sheath-interacting protein 2	Q5CZC0	FSIP2	781	0	3	0	Ln3 only	Ln3 only
Nipped-B-like protein	Q6KC79	NIPBL	316	0	2	0	Ln3 only	Ln3 only
Tubulin beta chain	P07437	TUBB	50	0	1	0	Ln3 only	Ln3 only
Zinc finger CCCH-type antiviral protein 1	Q7Z2W4	ZC3HAV1	101	0	2	1	Ln3 only	2
Dynein heavy chain 3, axonemal	Q8TD57	DNAH3	471	1	3	0	3	Ln3 only
ATP-dependent RNA helicase DDX1	Q92499	DDX1	82	0	8	0	Ln3 only	Ln3 only
Microtubule-associated protein 4	P27816	MAP4	121	0	6	0	Ln3 only	Ln3 only
Isoform 2 of Integrin beta-1	P05556-2	ITGB1	87	0	6	0	Ln3 only	Ln3 only
Isoform 7 of CD44 antigen	P16070-7	CD44	78	0	4	0	Ln3 only	Ln3 only
Isoform 3 of Unconventional myosin-Ic	O00159-3	MYO1C	120	0	3	0	Ln3 only	Ln3 only
Ubiquitin-associated protein 2-like	Q14157	UBAP2L	115	0	3	0	Ln3 only	Ln3 only
Importin subunit beta-1	Q14974	KPNB1	97	0	2	0	Ln3 only	Ln3 only
Isoform 1 of Ribosome-binding protein 1	Q9P2E9-2	RRBP1	152	0	2	0	Ln3 only	Ln3 only
Isoform 2 of Ribosomal protein S6 kinase alpha-1	Q15418-2	RPS6KA1	84	0	2	0	Ln3 only	Ln3 only
Probable ATP-dependent RNA helicase DDX17	Q92841	DDX17	80	0	2	0	Ln3 only	Ln3 only
ATP-dependent RNA helicase DDX3X	O00571	DDX3X	73	0	1	0	Ln3 only	Ln3 only
Isoform 2 of Clathrin heavy chain 1	Q00610-2	CLTC	188	0	1	0	Ln3 only	Ln3 only
Fatty acid-binding protein, epidermal	Q01469	FABP5	15	1	3	1	3	3
Structural maintenance of chromosomes protein 4	Q9NTJ3	SMC4	147	0	5	0	Ln3 only	Ln3 only
Extended synaptotagmin-1	Q9BSJ8	ESYT1	123	0	4	0	Ln3 only	Ln3 only
Structural maintenance of chromosomes protein 3	Q9UQE7	SMC3	142	0	4	0	Ln3 only	Ln3 only
C-1-tetrahydrofolate synthase, cytoplasmic	P11586	MTHFD1	102	0	3	0	Ln3 only	Ln3 only
Ras GTPase-activating-like protein IQGAP1	P46940	IQGAP1	189	0	3	0	Ln3 only	Ln3 only
Isoform 2 of Peroxisomal multifunctional enzyme type 2	P51659-2	HSD17B4	83	0	3	0	Ln3 only	Ln3 only
Palladin	Q8WX93	PALLD	151	0	3	0	Ln3 only	Ln3 only
Pre-mRNA-processing factor 6	O94906	PRPF6	107	0	3	0	Ln3 only	Ln3 only
Ubiquitin-associated protein 2	Q5T6F2	UBAP2	117	0	3	0	Ln3 only	Ln3 only
Brefeldin A-inhibited guanine nucleotide-exchange protein 3	Q5TH69	ARFGEF3	241	0	2	0	Ln3 only	Ln3 only
Isoform 2 of Eukaryotic translation initiation factor 3 subunit B	P55884-2	EIF3B	99	0	2	0	Ln3 only	Ln3 only
Structural maintenance of chromosomes protein 1A	Q14683	SMC1A	143	0	2	0	Ln3 only	Ln3 only
Dynactin subunit 1	Q14203	DCTN1	142	0	2	0	Ln3 only	Ln3 only
E3 ubiquitin-protein ligase Itchy homolog	Q96J02	ITCH	103	0	2	0	Ln3 only	Ln3 only
Integrin alpha-3	P26006	ITGA3	117	0	2	0	Ln3 only	Ln3 only
Golgi integral membrane protein 4	O00461	GOLIM4	82	0	1	0	Ln3 only	Ln3 only
Coiled-coil domain-containing protein 66	A2RUB6	CCDC66	109	0	1	0	Ln3 only	Ln3 only
DNA mismatch repair protein Msh2	P43246	MSH2	105	0	1	0	Ln3 only	Ln3 only
Isoleucine--tRNA ligase, cytoplasmic	P41252	IARS	145	0	1	0	Ln3 only	Ln3 only
Mannosyl-oligosaccharide glucosidase	Q13724	MOGS	92	0	1	0	Ln3 only	Ln3 only
Methionine--tRNA ligase, cytoplasmic	P56192	MARS	101	0	1	0	Ln3 only	Ln3 only
Ribonucleoside-diphosphate reductase large subunit	P23921	RRM1	90	0	1	0	Ln3 only	Ln3 only
UDP-N-acetylglucosamine--peptide N-acetylglucosaminyltransferase 110 kDa subunit	O15294	OGT	117	0	2	1	Ln3 only	2
Isoform 7 of Interleukin enhancer-binding factor 3	Q12906-7	ILF3	96	0	3	0	Ln3 only	Ln3 only
Matrin-3	P43243	MATR3	95	0	3	0	Ln3 only	Ln3 only
DNA replication licensing factor MCM7	P33993	MCM7	81	0	3	0	Ln3 only	Ln3 only
F-box only protein 50	Q6ZVX7	NCCRP1	31	0	2	0	Ln3 only	Ln3 only
Regulator of nonsense transcripts 1	Q92900	UPF1	124	0	2	0	Ln3 only	Ln3 only
Isoform 2 of ATP-citrate synthase	P53396-2	ACLY	120	0	2	0	Ln3 only	Ln3 only
Protein POF1B	Q8WVV4	POF1B	68	0	1	0	Ln3 only	Ln3 only
Leucine--tRNA ligase, cytoplasmic	Q9P2J5	LARS	134	0	1	0	Ln3 only	Ln3 only
Isoform 2 of Melanoma-associated antigen D1	Q9Y5V3-2	MAGED1	92	0	1	0	Ln3 only	Ln3 only
Sodium/potassium-transporting ATPase subunit alpha-1	P05023	ATP1A1	113	0	1	0	Ln3 only	Ln3 only
Peroxiredoxin-2	P32119	PRDX2	22	0	2	1	Ln3 only	2
Calnexin	P27824	CANX	68	0	3	0	Ln3 only	Ln3 only
Unconventional myosin-Ib	O43795	MYO1B	132	0	3	0	Ln3 only	Ln3 only
E3 ubiquitin-protein ligase BRE1B	O75150	RNF40	114	0	2	0	Ln3 only	Ln3 only
E3 ubiquitin-protein ligase BRE1A	Q5VTR2	RNF20	114	0	2	0	Ln3 only	Ln3 only
MICOS complex subunit MIC60	Q16891	IMMT	84	0	2	0	Ln3 only	Ln3 only
Transcription intermediary factor 1-beta	Q13263	TRIM28	89	0	2	0	Ln3 only	Ln3 only
Lactotransferrin	P02788	LTF	78	0	1	0	Ln3 only	Ln3 only
Cathepsin D	P07339	CTSD	45	0	1	0	Ln3 only	Ln3 only
Vinculin	P18206	VCL	124	0	1	0	Ln3 only	Ln3 only
Complement C3	P01024	C3	187	0	1	0	Ln3 only	Ln3 only
Transcription factor TFIIIB component B'' homolog	A6H8Y1	BDP1	294	0	1	0	Ln3 only	Ln3 only
Skin-specific protein 32	Q5T750	XP32	26	0	1	0	Ln3 only	Ln3 only
Apolipoprotein A-I	P02647	APOA1	31	0	15	4	Ln3 only	3.75
Apolipoprotein A-II	P02652	APOA2	11	0	3	1	Ln3 only	3
ATP synthase subunit beta, mitochondrial	P06576	ATP5B	57	8	18	0	2.25	Ln3 only
BPI fold-containing family B member 1	Q8TDL5	BPIFB1	52	0	10	4	Ln3 only	2.5
Ceruloplasmin	P00450	CP	122	0	5	0	Ln3 only	Ln3 only
Elongation factor 1-alpha 1	P68104	EEF1A1	50	5	27	3	5.4	9
Elongation factor 2	P13639	EEF2	95	0	1	0	Ln3 only	Ln3 only
Extracellular glycoprotein lacritin	Q9GZZ8	LACRT	14	0	6	0	Ln3 only	Ln3 only
Fibrinogen beta chain	P02675	FGB	56	0	30	7	Ln3 only	4.28571
Fibrinogen gamma chain	P02679	FGG	52	0	26	4	Ln3 only	6.5
Heat shock 70 kDa protein 1B	P0DMV9	HSPA1B	70	0	1	0	Ln3 only	Ln3 only
Hemopexin	P02790	HPX	52	0	20	1	Ln3 only	20
Histidine ammonia-lyase	P42357	HAL	73	0	2	1	Ln3 only	2
Isoform 2 of Fibrinogen alpha chain	P02671-2	FGA	70	0	75	36	Ln3 only	2.08333
Isoform 2 of Mucin-19	Q7Z5P9-2	MUC19	771	0	3	1	Ln3 only	3
Protein transport protein Sec23B	Q15437	SEC23B	86	0	33	0	Ln3 only	Ln3 only
Protein-glutamine gamma-glutamyltransferase K	P22735	TGM1	90	0	1	0	Ln3 only	Ln3 only
Pyruvate kinase PKM	P14618	PKM	58	3	26	7	8.66667	3.71429
Serpin B12	Q96P63	SERPINB12	46	10	29	10	2.9	2.9
Serum amyloid A-1 protein	P0DJI8	SAA1	14	0	10	0	Ln3 only	Ln3 only
Transcobalamin-1	P20061	TCN1	48	0	4	0	Ln3 only	Ln3 only
Tubulin alpha-1B chain	P68363	TUBA1B	50	22	52	0	2.36364	Ln3 only
Tubulin beta chain	P07437	TUBB	50	6	38	0	6.33333	Ln3 only
Tubulin beta-6 chain	Q9BUF5	TUBB6	50	0	1	0	Ln3 only	Ln3 only
40S ribosomal protein S7	P62081	RPS7	22 kDa	0	5	0	Ln 3 only	Ln 3 only
60S ribosomal protein L11	P62913	RPL11	20 kDa	0	8	0	Ln 3 only	Ln 3 only
Complement C4-A	P0C0L4	C4A	193 kDa	0	6	0	Ln 3 only	Ln 3 only
Extracellular glycoprotein lacritin	Q9GZZ8	LACRT	14 kDa	0	20	5	Ln 3 only	4
Hemoglobin subunit alpha	P69905	HBA1	15 kDa	0	4	0	Ln 3 only	Ln 3 only
Immunoglobulin kappa variable 1D-33	P01593	IGKV1D-33	13 kDa	0	8	0	Ln 3 only	Ln 3 only
Isoform 2 of Fibroblast growth factor receptor 3	P22607-2	FGFR3	88 kDa	0	2	0	Ln 3 only	Ln 3 only
Isoform 3 of Myoferlin	Q9NZM1-3	MYOF	233 kDa	0	41	1	Ln 3 only	41
Isoform 4 of Sodium/potassium-transporting ATPase subunit alpha-1	P05023-4	ATP1A1	113 kDa	0	2	0	Ln 3 only	Ln 3 only
Phosphoenolpyruvate carboxykinase, cytosolic [GTP]	P35558	PCK1	69 kDa	0	2	0	Ln 3 only	Ln 3 only
Protein transport protein Sec23B	Q15437	SEC23B	86 kDa	0	251	0	Ln 3 only	Ln 3 only
Protein transport protein Sec24A	O95486	SEC24A	120 kDa	0	15	0	Ln 3 only	Ln 3 only
Protein transport protein Sec24C	P53992	SEC24C	118 kDa	0	21	0	Ln 3 only	Ln 3 only
Retinoid isomerohydrolase	Q16518	RPE65	61 kDa	0	19	0	Ln 3 only	Ln 3 only
Tubulin beta chain	P07437	TUBB	50 kDa	0	16	0	Ln 3 only	Ln 3 only
Vimentin	P08670	VIM	54 kDa	0	3	0	Ln 3 only	Ln 3 only
Cofilin-1	P23528	CFL1	19 kDa	1	4	0	4	Ln 3 only
Hemoglobin subunit beta	P68871	HBB	16 kDa	2	7	0	3.5	Ln 3 only
Cornifin-A	P35321	SPRR1A	10 kDa	3	7	1	2.33333	7
Tubulin beta-2A chain	Q13885	TUBB2A	50 kDa	3	52	4	17.3333	13

## Sheet: SEC23B V594G MG132
Protein	PDB	ID	kDa	lane 1_EGFP	lane 3_SEC23B V594G	lane 5_IgG	ln3/ln1	ln3/ln5		PASS	FILTER (≥2 in H and I)		n=178 (168 unique)
Protein transport protein Sec24C	P53992	SEC24C	118	0	214	0	Ln3 only	Ln3 only
Protein transport protein Sec24B	O95487	SEC24B	137	0	122	0	Ln3 only	Ln3 only
Protein transport protein Sec24D	O94855	SEC24D	113	0	61	0	Ln3 only	Ln3 only
Myoferlin	Q9NZM1	MYOF	235	0	15	0	Ln3 only	Ln3 only
Protein transport protein Sec23A	Q15436	SEC23A	86	0	20	0	Ln3 only	Ln3 only
Isoform 5 of Protein transport protein Sec16A	O15027-5	SEC16A	236	0	26	0	Ln3 only	Ln3 only
Laminin subunit beta-3	Q13751	LAMB3	130	0	22	0	Ln3 only	Ln3 only
Isoform 9 of Protein transport protein Sec31A	O94979-9	SEC31A	131	0	10	0	Ln3 only	Ln3 only
Kinectin	Q86UP2	KTN1	156	0	7	0	Ln3 only	Ln3 only
Isoform F of Constitutive coactivator of PPAR-gamma-like protein 1	Q9NZB2-6	FAM120A	125	0	4	0	Ln3 only	Ln3 only
Isoform 2 of Melanoma-associated antigen D1	Q9Y5V3-2	MAGED1	92	0	11	0	Ln3 only	Ln3 only
Heterogeneous nuclear ribonucleoprotein U	Q00839	HNRNPU	91	0	13	0	Ln3 only	Ln3 only
26S proteasome non-ATPase regulatory subunit 2	Q13200	PSMD2	100	0	17	0	Ln3 only	Ln3 only
Heat shock protein 105 kDa	Q92598	HSPH1	97	0	11	0	Ln3 only	Ln3 only
Isoform 3 of Unconventional myosin-Ic	O00159-3	MYO1C	120	0	8	0	Ln3 only	Ln3 only
Kinesin-1 heavy chain	P33176	KIF5B	110	0	7	0	Ln3 only	Ln3 only
4F2 cell-surface antigen heavy chain	P08195	SLC3A2	68	0	5	0	Ln3 only	Ln3 only
Probable ATP-dependent RNA helicase DDX17	Q92841	DDX17	80	0	5	0	Ln3 only	Ln3 only
Structural maintenance of chromosomes protein 2	O95347	SMC2	136	0	5	0	Ln3 only	Ln3 only
Large proline-rich protein BAG6	P46379	BAG6	119	0	18	0	Ln3 only	Ln3 only
Filamin-C	Q14315	FLNC	291	0	17	0	Ln3 only	Ln3 only
Far upstream element-binding protein 2	Q92945	KHSRP	73	0	8	0	Ln3 only	Ln3 only
Isoform 1 of Ribosome-binding protein 1	Q9P2E9-2	RRBP1	152	0	7	0	Ln3 only	Ln3 only
Isoform 7 of CD44 antigen	P16070-7	CD44	78	0	6	0	Ln3 only	Ln3 only
Zinc finger CCCH-type antiviral protein 1	Q7Z2W4	ZC3HAV1	101	0	5	0	Ln3 only	Ln3 only
ATP-binding cassette sub-family F member 2	Q9UG63	ABCF2	71	0	4	0	Ln3 only	Ln3 only
Microtubule-associated protein 4	P27816	MAP4	121	0	3	0	Ln3 only	Ln3 only
Isoform 2 of ATP-dependent 6-phosphofructokinase, platelet type	Q01813-2	PFKP	85	0	13	0	Ln3 only	Ln3 only
Methionine--tRNA ligase, cytoplasmic	P56192	MARS	101	0	12	0	Ln3 only	Ln3 only
Extended synaptotagmin-1	Q9BSJ8	ESYT1	123	0	8	0	Ln3 only	Ln3 only
26S proteasome non-ATPase regulatory subunit 1	Q99460	PSMD1	106	0	7	0	Ln3 only	Ln3 only
Isoform 2 of Melanoma-associated antigen D2	Q9UNF1-2	MAGED2	63	0	6	0	Ln3 only	Ln3 only
Isoform 6 of Ataxin-2-like protein	Q8WWM7-6	ATXN2L	103	0	4	0	Ln3 only	Ln3 only
Unconventional myosin-Ib	O43795	MYO1B	132	0	3	0	Ln3 only	Ln3 only
ATP-dependent RNA helicase A	Q08211	DHX9	141	0	2	0	Ln3 only	Ln3 only
SEC23-interacting protein	Q9Y6Y8	SEC23IP	111	0	2	0	Ln3 only	Ln3 only
Caprin-1	Q14444	CAPRIN1	78	0	6	0	Ln3 only	Ln3 only
Structural maintenance of chromosomes protein 4	Q9NTJ3	SMC4	147	0	5	0	Ln3 only	Ln3 only
Transferrin receptor protein 1	P02786	TFRC	85	0	4	0	Ln3 only	Ln3 only
Structural maintenance of chromosomes protein 3	Q9UQE7	SMC3	142	0	3	0	Ln3 only	Ln3 only
X-ray repair cross-complementing protein 5	P13010	XRCC5	83	0	3	0	Ln3 only	Ln3 only
Isoform 3 of Pleckstrin homology-like domain family B member 2	Q86SQ0-3	PHLDB2	140	0	3	0	Ln3 only	Ln3 only
TGF-beta-activated kinase 1 and MAP3K7-binding protein 2	Q9NYJ8	TAB2	76	0	3	0	Ln3 only	Ln3 only
BAG family molecular chaperone regulator 3	O95817	BAG3	62	0	2	0	Ln3 only	Ln3 only
Golgin subfamily A member 2	Q08379	GOLGA2	113	0	2	0	Ln3 only	Ln3 only
Golgi integral membrane protein 4	O00461	GOLIM4	82	0	2	0	Ln3 only	Ln3 only
Isoform 2 of Glutamine--fructose-6-phosphate aminotransferase [isomerizing] 1	Q06210-2	GFPT1	77	0	2	0	Ln3 only	Ln3 only
Tubulin beta chain	P07437	TUBB	50	0	2	0	Ln3 only	Ln3 only
Isoform 2 of ATP-citrate synthase	P53396-2	ACLY	120	0	1	0	Ln3 only	Ln3 only
Isoform 2 of Polyadenylate-binding protein 4	Q13310-2	PABPC4	70	0	1	0	Ln3 only	Ln3 only
Ran GTPase-activating protein 1	P46060	RANGAP1	64	0	1	0	Ln3 only	Ln3 only
Regulator of nonsense transcripts 1	Q92900	UPF1	124	0	1	0	Ln3 only	Ln3 only
Serine/threonine-protein kinase PLK2	Q9NYY3	PLK2	78	0	1	0	Ln3 only	Ln3 only
Signal transducer and activator of transcription 1-alpha/beta	P42224	STAT1	87	0	1	0	Ln3 only	Ln3 only
Threonine--tRNA ligase, cytoplasmic	P26639	TARS	83	0	1	0	Ln3 only	Ln3 only
Hermansky-Pudlak syndrome 6 protein	Q86YV9	HPS6	83	0	1	0	Ln3 only	Ln3 only
Isoform 2C of Cytoplasmic dynein 1 intermediate chain 2	Q13409-3	DYNC1I2	68	0	1	0	Ln3 only	Ln3 only
Isoform 3 of Clathrin interactor 1	Q14677-3	CLINT1	70	0	1	0	Ln3 only	Ln3 only
Sequestosome-1	Q13501	SQSTM1	48	0	6	0	Ln3 only	Ln3 only
Staphylococcal nuclease domain-containing protein 1	Q7KZF4	SND1	102	0	5	0	Ln3 only	Ln3 only
ATP-dependent RNA helicase DDX1	Q92499	DDX1	82	0	4	0	Ln3 only	Ln3 only
Pre-mRNA-processing factor 6	O94906	PRPF6	107	0	4	0	Ln3 only	Ln3 only
Ezrin	P15311	EZR	69	0	4	0	Ln3 only	Ln3 only
Isoleucine--tRNA ligase, cytoplasmic	P41252	IARS	145	0	4	0	Ln3 only	Ln3 only
Complement C3	P01024	C3	187	0	3	0	Ln3 only	Ln3 only
Leucine--tRNA ligase, cytoplasmic	Q9P2J5	LARS	134	0	3	0	Ln3 only	Ln3 only
Discoidin, CUB and LCCL domain-containing protein 2	Q96PD2	DCBLD2	85	0	3	0	Ln3 only	Ln3 only
Golgin subfamily A member 5	Q8TBA6	GOLGA5	83	0	3	0	Ln3 only	Ln3 only
Importin subunit beta-1	Q14974	KPNB1	97	0	3	0	Ln3 only	Ln3 only
Isoform 7 of Interleukin enhancer-binding factor 3	Q12906-7	ILF3	96	0	3	0	Ln3 only	Ln3 only
Retrotransposon-derived protein PEG10	Q86TG7	PEG10	80	0	3	0	Ln3 only	Ln3 only
ATP-dependent RNA helicase DDX3X	O00571	DDX3X	73	0	2	0	Ln3 only	Ln3 only
Isoform 2 of Protein-9	Q13438-2	OS9	69	0	2	0	Ln3 only	Ln3 only
Sorting nexin-9	Q9Y5X1	SNX9	67	0	2	0	Ln3 only	Ln3 only
E3 ubiquitin-protein ligase BRE1B	O75150	RNF40	114	0	2	0	Ln3 only	Ln3 only
Structural maintenance of chromosomes protein 1A	Q14683	SMC1A	143	0	2	0	Ln3 only	Ln3 only
Isoform 4 of Alpha-actinin-1	P12814-4	ACTN1	107	0	2	0	Ln3 only	Ln3 only
Nuclear fragile X mental retardation-interacting protein 2	Q7Z417	NUFIP2	76	0	2	0	Ln3 only	Ln3 only
Isoform 2 of Procollagen-lysine,2-oxoglutarate 5-dioxygenase 2	O00469-2	PLOD2	87	0	1	0	Ln3 only	Ln3 only
C-1-tetrahydrofolate synthase, cytoplasmic	P11586	MTHFD1	102	0	1	0	Ln3 only	Ln3 only
Isoform 2 of Eukaryotic translation initiation factor 3 subunit B	P55884-2	EIF3B	99	0	1	0	Ln3 only	Ln3 only
MICOS complex subunit MIC60	Q16891	IMMT	84	0	1	0	Ln3 only	Ln3 only
Ubiquitin-associated protein 2-like	Q14157	UBAP2L	115	0	1	0	Ln3 only	Ln3 only
Palladin	Q8WX93	PALLD	151	0	1	0	Ln3 only	Ln3 only
Alpha-2-macroglobulin	P01023	A2M	163	0	6	0	Ln3 only	Ln3 only
Myosin-14	Q7Z406	MYH14	228	0	5	0	Ln3 only	Ln3 only
Vigilin	Q00341	HDLBP	141	0	4	0	Ln3 only	Ln3 only
Proteasome subunit beta type-3	P49720	PSMB3	23	0	4	0	Ln3 only	Ln3 only
Epiplakin	P58107	EPPK1	556	0	4	0	Ln3 only	Ln3 only
Serpin B7	O75635	SERPINB7	43	0	3	0	Ln3 only	Ln3 only
DNA replication licensing factor MCM7	P33993	MCM7	81	0	2	0	Ln3 only	Ln3 only
Schlafen family member 11	Q7Z7L1	SLFN11	103	0	2	0	Ln3 only	Ln3 only
Fatty acid synthase	P49327	FASN	273	0	2	0	Ln3 only	Ln3 only
Importin-5	O00410	IPO5	124	0	2	0	Ln3 only	Ln3 only
Mitofusin-1	Q8IWA4	MFN1	84	0	2	0	Ln3 only	Ln3 only
Neurochondrin	Q9UBB6	NCDN	79	0	2	0	Ln3 only	Ln3 only
Ankyrin repeat domain-containing protein 13A	Q8IZ07	ANKRD13A	68	0	2	0	Ln3 only	Ln3 only
Calmodulin-like protein 3	P27482	CALML3	17	0	2	0	Ln3 only	Ln3 only
Isoform 8 of Filamin-B	O75369-8	FLNB	282	0	2	0	Ln3 only	Ln3 only
Serpin A12	Q8IW75	SERPINA12	47	0	2	0	Ln3 only	Ln3 only
Heterogeneous nuclear ribonucleoprotein U-like protein 2	Q1KMD3	HNRNPUL2	85	0	1	0	Ln3 only	Ln3 only
Matrin-3	P43243	MATR3	95	0	1	0	Ln3 only	Ln3 only
Breast cancer type 2 susceptibility protein	P51587	BRCA2	384	0	2	1	Ln3 only	2
Bleomycin hydrolase	Q13867	BLMH	53	0	14	1	Ln3 only	14
Proteasome subunit beta type-6	P28072	PSMB6	25	0	4	1	Ln3 only	4
Hemoglobin subunit beta	P68871	HBB	16	0	2	1	Ln3 only	2
Protein transport protein Sec23B	Q15437	SEC23B	86	0	325	2	Ln3 only	162.5
Filamin-A	P21333	FLNA	281	1	22	0	22	Ln3 only
Neuroblast differentiation-associated protein AHNAK	Q09666	AHNAK	629	1	13	0	13	Ln3 only
60 kDa heat shock protein, mitochondrial	P10809	HSPD1	61	1	3	0	3	Ln3 only
Isoform 4 of Angiomotin-like protein 2	Q9Y2J4-4	AMOTL2	92	1	3	0	3	Ln3 only
Isoform 2 of Peroxisomal multifunctional enzyme type 2	P51659-2	HSD17B4	83	1	2	0	2	Ln3 only
Protein POF1B	Q8WVV4	POF1B	68	1	18	0	18	Ln3 only
Peroxiredoxin-2	P32119	PRDX2	22	1	11	0	11	Ln3 only
Proteasome subunit alpha type-7	O14818	PSMA7	28	1	5	0	5	Ln3 only
Eukaryotic translation initiation factor 6	P56537	EIF6	27	1	5	0	5	Ln3 only
F-box only protein 50	Q6ZVX7	NCCRP1	31	1	3	0	3	Ln3 only
Histidine ammonia-lyase	P42357	HAL	73	1	3	0	3	Ln3 only
Alpha-actinin-4	O43707	ACTN4	105	1	3	0	3	Ln3 only
D-3-phosphoglycerate dehydrogenase	O43175	PHGDH	57	1	3	0	3	Ln3 only
Cathepsin D	P07339	CTSD	45	1	2	0	2	Ln3 only
Puromycin-sensitive aminopeptidase	P55786	NPEPPS	103	1	2	0	2	Ln3 only
Thioredoxin	P10599	TXN	12	1	7	1	7	7
Isoform 2 of Heat shock protein HSP 90-alpha	P07900-2	HSP90AA1	98	2	9	0	4.5	Ln3 only
Vinculin	P18206	VCL	124	2	5	0	2.5	Ln3 only
Peroxiredoxin-1	Q06830	PRDX1	22	2	4	0	2	Ln3 only
Filaggrin	P20930	FLG	435	2	10	2	5	5
Caspase-14	P31944	CASP14	28	2	18	2	9	9
Protein transport protein Sec24A	O95486	SEC24A	120	3	214	0	71.3333	Ln3 only
Plectin	Q15149	PLEC	532	3	13	0	4.33333	Ln3 only
Brefeldin A-inhibited guanine nucleotide-exchange protein 3	Q5TH69	ARFGEF3	241	3	6	0	2	Ln3 only
Isoform 2 of Serpin B12	Q96P63-2	SERPINB12	48	3	7	1	2.33333	7
Catalase	P04040	CAT	60	3	14	2	4.66667	7
Heat shock 70 kDa protein 6	P17066	HSPA6	71	3	6	3	2	2
Isoform 4 of Host cell factor 1	P51610-4	HCFC1	213	3	14	6	4.66667	2.33333
Heat shock protein beta-1	P04792	HSPB1	23	4	8	1	2	8
Transitional endoplasmic reticulum ATPase	P55072	VCP	89	5	16	0	3.2	Ln3 only
Elongation factor 2	P13639	EEF2	95	5	11	0	2.2	Ln3 only
Arginase-1	P05089	ARG1	35	5	21	3	4.2	7
Isoform 2 of Complement C4-A	P0C0L4-2	C4A	188	6	13	0	2.16667	Ln3 only
Myosin-9	P35579	MYH9	227	6	12	0	2	Ln3 only
Gamma-glutamylcyclotransferase	O75223	GGCT	21	6	12	5	2	2.4
Pyruvate kinase PKM	P14618	PKM	58	7	22	5	3.14286	4.4
Protein-glutamine gamma-glutamyltransferase E	Q08188	TGM3	77	8	19	5	2.375	3.8
Ubiquitin-60S ribosomal protein L40	P62987	UBA52	15	10	102	3	10.2	34
Heat shock protein HSP 90-beta	P08238	HSP90AB1	83	10	37	11	3.7	3.36364
Isoform 2 of Annexin A2	P07355-2	ANXA2	40	17	44	11	2.58824	4
Serum albumin	P02768	ALB	69	17	68	17	4	4
Heat shock 70 kDa protein 1A	P0DMV8	HSPA1A	70	19	43	12	2.26316	3.58333
78 kDa glucose-regulated protein	P11021	HSPA5	72	20	45	5	2.25	9
Filaggrin-2	Q5D862	FLG2	248	24	50	12	2.08333	4.16667
Actin, alpha cardiac muscle 1	P68032	ACTC1	42	0	6	2	Ln3 only	3
Apolipoprotein A-I	P02647	APOA1	31	2	5	0	2.5	Ln3 only
Apolipoprotein A-II	P02652	APOA2	11	0	2	0	Ln3 only	Ln3 only
Fibrinogen beta chain	P02675	FGB	56	3	13	6	4.33333	2.16667
Fibrinogen gamma chain	P02679	FGG	52	0	13	2	Ln3 only	6.5
Polymeric immunoglobulin receptor	P01833	PIGR	83	0	3	0	Ln3 only	Ln3 only
Protein transport protein Sec23B	Q15437	SEC23B	86	0	67	0	Ln3 only	Ln3 only
Serum amyloid A-1 protein	P0DJI8	SAA1	14	0	6	0	Ln3 only	Ln3 only
Tubulin alpha-1B chain	P68363	TUBA1B	50	10	98	2	9.8	49
Tubulin beta chain	P07437	TUBB	50	0	76	0	Ln3 only	Ln3 only
Tubulin beta-4B chain	P68371	TUBB4B	50	0	7	0	Ln3 only	Ln3 only
Tubulin beta-6 chain	Q9BUF5	TUBB6	50	0	14	0	Ln3 only	Ln3 only
Vimentin	P08670	VIM	54	0	9	0	Ln3 only	Ln3 only
60S ribosomal protein L11	P62913	RPL11	20 kDa	0	2	0	Ln3 only	Ln3 only
60S ribosomal protein L12	P30050	RPL12	18 kDa	0	2	0	Ln3 only	Ln3 only
E3 ubiquitin-protein ligase TRIM21	P19474	TRIM21	54 kDa	0	4	0	Ln3 only	Ln3 only
Isoform 2 of Filamin-A	P21333-2	FLNA	280 kDa	0	2	0	Ln3 only	Ln3 only
Isoform 2 of Sequestosome-1	Q13501-2	SQSTM1	39 kDa	0	22	0	Ln3 only	Ln3 only
Isoform 3 of Myoferlin	Q9NZM1-3	MYOF	233 kDa	0	3	0	Ln3 only	Ln3 only
Protein POF1B	Q8WVV4	POF1B	68 kDa	0	1	0	Ln3 only	Ln3 only
Protein transport protein Sec23B	Q15437	SEC23B	86 kDa	0	141	0	Ln3 only	Ln3 only
Protein transport protein Sec24A	O95486	SEC24A	120 kDa	0	8	0	Ln3 only	Ln3 only
Protein transport protein Sec24C	P53992	SEC24C	118 kDa	0	10	0	Ln3 only	Ln3 only
Serpin H1	P50454	SERPINH1	46 kDa	0	8	0	Ln3 only	Ln3 only
Vimentin	P08670	VIM	54 kDa	0	3	0	Ln3 only	Ln3 only
Cystatin-M	Q15828	CST6	17 kDa	2	4	0	2	Ln3 only
Heat shock 70 kDa protein 1B	P0DMV9	HSPA1B	70 kDa	13	28	0	2.15385	Ln3 only
